# Supplementary material for: Kinome and mRNA expression profiling of high-grade osteosarcoma cell lines implies Akt signaling as possible target for therapy
Source: BMC Med Genomics. 2014 Jan 21;7:4. doi: 10.1186/1755-8794-7-4 (PMC3932036; doi:10.1186/1755-8794-7-4)
Supplement: Additional file 1 — Cell line identification of 143B and U2OS. [file 1755-8794-7-4-S1.xls]

## Sheet: Sheet1
ID	Cell line	Passage	Date	D5S818	D13S317	D7S820	D16S539	VWA	TH01	AM	TPOX	D21S11	CSF1PO	Hit in DSMZ	Identical to earliest passage/tumor	Comments
40	143B		2012-06-14	13	12	11,12	10,13	18	6	X	11	31.2,32.2	12	yes, 143B
124	U2OS	+39	2013-06-11	11	13	11,12	11,12	14,18	6,9.3	X	11,12	31	13	yes
