# Supplementary material for: Kinome and mRNA expression profiling of high-grade osteosarcoma cell lines implies Akt signaling as possible target for therapy
Source: BMC Med Genomics. 2014 Jan 21;7:4. doi: 10.1186/1755-8794-7-4 (PMC3932036; doi:10.1186/1755-8794-7-4)
Supplement: Additional file 6 — Transcription factor analysis. Results from the transcription factor activity prediction analysis in IPA, showing, for each transcription regulator the molecular type, the logFC of expression of the transcription factor itself, the predicted activation state (Activated/Inhibited), the regulation z-score, p-value, and the target molecules present in the dataset. [file 1755-8794-7-4-S6.xls]

## Sheet: supplemental table 2 - TF analy
Transcription Regulator	Molecular Type	logFC	Predicted Activation State	Regulation z-score	p-value of overlap	Target molecules in dataset
MYC	transcription regulator	0	Activated	6.294	1.81e-08	ADARB1,ADM,AHCY,ALCAM,ANXA5,ATAD3A/ATAD3B,AURKB,BAX,BCL6,BDNF,BIRC5,BOP1/LOC727967,BRCA1,BUB1 (includes EG:100307076),BUB1B,CAPN2,CCNA2,CCNB2,CCND1,CDC20,CDC25A,CDC25C,CDK1,CDK2,CDKN1A,CEBPD,CFLAR,CKS2,CLEC3B,COL6A3,CRYAB,CTSB,CTSL2,DBI,DDX11/DDX12P,DNMT1,DUSP1,E2F1,E2F2,EMP1,EZH2,FAS,FBL,FGF5,FN1,FOXM1,GADD45B,GAS1 (includes EG:14451),GGH,HIST1H4A (includes others),HLA-E,HMOX2,HNRNPA1,HNRNPH1,HS…
TBX2	transcription regulator	0	Activated	5.739	1.64e-19	ASF1B,AURKA,AURKB,BUB1 (includes EG:100307076),CCNA2,CDC6 (includes EG:23834),CDCA5,CDK1,CDKN1A,CDT1,CHAF1B,CKAP2,CKS1B,DNMT1,E2F1,E2F7,E2F8,EZH2,FOXM1,HAUS1,HELLS,LIG1,MAD2L1,MCM2,MCM4,MCM5,MCM7,MXD3,NCAPD2,PKMYT1,PLK1,PRC1 (includes EG:233406),RBL1,SGOL1
FOXM1	transcription regulator	0.856	Activated	3.946	7.4e-17	AURKB,BIRC5,CCNA2,CCNB2,CCND1,CDC20,CDC25A,CDC25B,CDK1,CDK2,CDKN1A,CDKN3,CENPA,CENPF,CKS1B,FOXF1,FOXM1,GTSE1,KIF20A,NEDD4,NEK2,PLK1,PLK4,PRC1 (includes EG:233406),SKP2 (includes EG:27401),STMN1,TGFBR2
MYCN	transcription regulator	0	Activated	3.325	0.171	BAX,BIRC5,CCND1,CITED2,COL8A1,E2F1,E2F2,EEF1D,EZH2,FGF5,FN1,HSPD1,IGFBP7,MRE11A,PTK2 (includes EG:14083),RFC3,SERPINE1,SORD,TAGLN,TNFRSF1A
SMAD7	transcription regulator	0	Activated	3.16	1.19e-07	ADAMTS2,BZW2,CCNA2,CDC25C,CDK1,CDKN1A,CFLAR,CITED2,COL6A3,DCN,DNMT3B,EFEMP1,FAS,FN1,FST,FSTL3,GAS6,LTBP2,SCD,SERPINE1,TAGLN,TGFBI,TGFBR2,TIMP1,TPM2
E2F1	transcription regulator	1.082	Activated	2.689	1.87e-20	AURKA,AURKB,BAX,BIRC5,BRCA1,CALD1,CCNA2,CCNB2,CCND1,CDC25A,CDC45,CDC6 (includes EG:23834),CDCA4,CDK1,CDK2,CDKN1A,CFLAR,CRYAB,CTSB,DDX11/DDX12P,DNMT1,DUSP1,DUSP10,DUT,E2F1,E2F2,ECT2,ERH,EZH2,FAS,FBXO5,FEN1,FGF2,FOXM1,HELLS,HIST1H4A (includes others),HLTF,HMGB2,IRS1,IRS2,KIAA0101,LEP,MAD2L1,MCM10 (includes EG:307126),MCM2,MCM3,MCM4,MCM5,MCM7,ORC1 (includes EG:18392),PCNA,POLA2,POLD1,PRKDC,RACGAP1,R…
E2F2	transcription regulator	2.44	Activated	2.652	1.72e-12	BIRC5,CCNA2,CCND1,CDC25A,CDC45,CDC6 (includes EG:23834),CDCA4,CDK1,CDKN1A,E2F1,EZH2,MCM10 (includes EG:307126),MCM2,MCM3,MCM4,MCM5,MCM7,ORC1 (includes EG:18392),PCNA,RAD51,RBL1,RRM2,SERPINE1
HSF1 (includes EG:15499)	transcription regulator	0	Activated	2.57	0.0547	BUB1B,CCT7,CDK1,CRYAB,FGF7,HSPD1,PRAME,TEX15,TUBB4A
SATB1	transcription regulator	0	Activated	2.559	0.12	CCND1,FEZ2,GADD45B,GLRX,ILF3,TNFSF12,TRIM22,TSC22D3,TSG101,UHRF1,YPEL5
estrogen receptor	group		Activated	2.506	0.286	BAX,BDNF,CALD1,CCND1,CD59 (includes EG:25407),DSP,FGF5,FN1,IRS1,JPH3,KRT18,KRT7,NT5E,SERPINE1,TGFBR2,TIMP1,WNT5A,WNT5B
SREBF2	transcription regulator	0	Activated	2.5	0.00402	ACACA,ACSS2,CDKN1A,DBI,HMGCR,HMGCS1,IRS2,MSMO1,PLIN2,SCD,SQLE,TMEM97
E2f	group		Activated	2.478	3.49e-17	BRCA1,CCNA2,CDC25A,CDC25C,CDC6 (includes EG:23834),CDK1,CDK2,CENPO,DDX11/DDX12P,DHPS,E2F1,EPAS1,FANCD2,HDAC1,HIST1H4A (includes others),HNRNPA1,ITGA5,MAD2L1,MCM10 (includes EG:307126),MCM2,MCM5,NASP,NUSAP1,OIP5,ORC1 (includes EG:18392),PCNA,PRR11,RAD51,RBL1,RPA3,RRM2,SERPINE1,TPX2,TTK,TYMS,UBE2C,WDR76
GFI1	transcription regulator	0	Activated	2.41	0.0206	BAX,CDKN1A,CFLAR,GUSB,HPRT1,LPAR1,LTBR,NT5E,STAT1,TNFRSF1A,TOLLIP,TRADD
SREBF1	transcription regulator	0	Activated	2.356	0.00742	ACACA,ACSS2,BAX,CDKN1A,CEBPD,DBI,FADS1,FAS,FN1,HMGCR,HMGCS1,IRS2,LEP,MSMO1,SCARB1,SCD,SERPINE1,SORBS3,SQLE,SUCLG1,TMEM97
NR1H3	ligand-dependent nuclear receptor	0	Activated	2.184	0.422	ACACA,ACSL3,ARG2 (includes EG:11847),HMGCR,RARA,SCD
PPARGC1B	transcription regulator	0	Activated	2.149	0.0903	ACACA,CS,HMGCR,SCD,SQLE
IKZF1	transcription regulator	0	Activated	2.028	0.145	EMP1,KITLG,LHFP,SELM
MAX	transcription regulator	0	Activated	2	0.0538	BAX,BCL6,CDC25A,CDKN1A,E2F1,E2F2,EZH2,GADD45B,PDGFRB,UBE2C
E2F3	transcription regulator	0	Activated	2	1.06e-18	BIRC5,CCNA2,CCND1,CDC25A,CDC45,CDC6 (includes EG:23834),CDCA4,CDK1,CDK2,CDKN1A,E2F1,E2F2,EZH2,FBXO5,FGF2,HOXB9,LEP,MCM10 (includes EG:307126),MCM2,MCM3,MCM4,MCM5,MCM7,ORC1 (includes EG:18392),PCNA,POLA2,RAD51,RBL1,RRM1,SERPINE1,TK1
ATF4	transcription regulator	0	Inhibited	-2.002	0.552	CDKN1A,GARS,IGFBP2,KLF9,MAP1LC3B,PTX3,STC2
SRF	transcription regulator	0	Inhibited	-2.005	0.22	CALD1,CDKN1A,EPG5,EYA3,FHL2,FLT4,FST,LEPR,LMCD1,MGST1,MYO1E,RFC4,RFX5,RND3,RNH1,SEMA3A,SPTBN2,TAGLN,TPM2,TRIM4
RARB	ligand-dependent nuclear receptor	0	Inhibited	-2.009	0.263	CDKN1A,CRYAB,IGFBP3,RAB5A,RARA,STAT1
Ap1	complex		Inhibited	-2.023	0.524	CCNA2,CCND1,CDX2,FN1,IGFBP3,KRT18,NQO1,SERPINE1,TIMP1
MYOCD	transcription regulator	0	Inhibited	-2.027	0.269	CALD1,CDKN1A,GJC1,TAGLN
HNF4A	transcription regulator	0	Inhibited	-2.027	0.361	ABCA6,ABCC3,ACN9 (includes EG:362323),ADPRH,AHNAK,AKR1C3,AKR1C4,ANKRA2,ANPEP,ANXA5,ARG2 (includes EG:11847),ARHGAP11A,AVPI1,BCL6,BTG1,C1S,CCNA2,CCND1,CDC25A,CDC42EP2,CDC45,CDC6 (includes EG:23834),CDCA5,CDCA7L,CDK1,CDK2,CDKN1A,CEBPD,CENPO,CEP85,CHIC2,CKS2,CS,CTSB,CYP1B1,DDOST,DGKD,DTL,DYRK1B,ERCC6,EXO1 (includes EG:26909),EXOSC2,FAS,FEN1,FGF7,FYCO1,GAS1 (includes EG:14451),GINS2,GINS3,GPX1 (inclu…
Ahr-aryl hydrocarbon-Arnt	complex		Inhibited	-2.029	0.00624	BAX,CDKN1A,CYP1B1,FAS
NCOA2	transcription regulator	0	Inhibited	-2.044	0.232	CCND1,CDKN1A,FST,PARD6B,TSC22D3
STAT	group		Inhibited	-2.047	0.205	CDKN1A,CEBPD,IL6ST,TIMP1
Nfat (family)	group		Inhibited	-2.047	0.486	CALD1,CFLAR,FAS,PPAP2A,SERPINE1
RUVBL1	transcription regulator	-0.121	Inhibited	-2.047	0.000382	GADD45B,IGFBP3,MCM3,MCM4,PCNA,RBL1,SESN2,TMEM128
NFE2L2	transcription regulator	0	Inhibited	-2.169	0.273	ABCC3,AOX1,BDNF,CCT7,EPAS1,FN1,FTL,GPX1 (includes EG:14775),HPRT1,L1CAM,MCFD2,MGST1,MSMO1,NFE2L1,NFE2L3,NQO1,PIP5K1C,RUVBL1,SCARB1,SLC1A1,SNRPA,TXNRD1
SMAD4	transcription regulator	0	Inhibited	-2.257	0.153	CCND1,CDKN1A,CITED2,ENG,FST,FSTL3,GADD45B,PDGFRB,PTK2B (includes EG:19229),SCD,SERPINE1,SERTAD1,THBS1,TIMP1,TPM2,ZFP36
PLAGL1	transcription regulator	0	Inhibited	-2.257	0.0024	ANGPTL4,CDKN1A,LDHA,PLIN2,SORD
HTT	transcription regulator		Inhibited	-2.265	0.522	ACAT2,ADAMTS2,ATP5S,ATP6V0E1,BCL6,BDNF,CAMK4,CCND1,CDK2,CDKN1A,CIT,CITED2,COL6A3,CRYAB,DCN,EPB41L3,FKBP4,FN1,GJC1,GNAL,HMGB2,HMGCR,HMGCS1,HOXB9,HSPD1,KCNK2,KLF9,LDHA,LTBP2,MANEAL,PCNA,PEA15,PTPN23,RAB10,RARA,RGS4,SDHA (includes EG:157074),SERPING1,SESN1,SORT1,SPTBN2,SRSF2,STMN1,STX12,TAGLN,TGFBI,TPM2,VAMP3
MTPN	transcription regulator	0	Inhibited	-2.322	0.00184	BAX,CCNA2,CCNB2,CCND1,CDK1,COL8A1,ENG,FAS,FBLN1,FN1,GAS6,SERPINE1,TAGLN,TNFRSF1A
IRF1 (includes EG:16362)	transcription regulator	0	Inhibited	-2.443	0.028	BAX,CCND1,CDK2,CDKN1A,CFB,CXCL16,E2F1,IFITM1,IFITM3,IL27,IRF9,JAK2,PCNA,PML,STAT1,TRIM22
SMAD2	transcription regulator	0	Inhibited	-2.447	0.238	CDKN1A,FSTL3,GADD45B,SERPINE1,THBS1,TPM2
STAT1	transcription regulator	-2.181	Inhibited	-2.477	0.239	BAX,BIRC5,BTG1,CCND1,CDK2,CDKN1A,CEBPD,CFB,FAS,FGF2,IFITM1,IRF9,JAK2,LY96 (includes EG:17087),PDGFRB,SERPING1,STAT1,TRIM22
CREB1	transcription regulator	0	Inhibited	-2.619	0.155	ADM,BDNF,CAMK4,CCNA2,CCND1,CEBPD,DUSP1,FN1,GADD45B,HMGCR,HMGCS1,IRS2,LDHA,LEP,MSMO1,PCNA,PIM3,SCD,SERTAD1,TOM1 (includes EG:10043),ZFP36
HMGA1	transcription regulator	0	Inhibited	-2.622	0.0925	BRCA1,CCND1,CRYAB,HMGCR,IGFALS,IGFBP1 (includes EG:16006),IGFBP3,IGFBP4,IGFBP7,KITLG,MGAT1,RARA,SRGN,STS,TAGLN
NR3C2 (includes EG:110784)	ligand-dependent nuclear receptor	0	Inhibited	-2.632	0.109	ADAMTS1,ATP1B1,BAX,FGF2,FKBP4,FN1,GPX1 (includes EG:14775),HMOX2,SERPINE1
RELA	transcription regulator	0	Inhibited	-2.657	0.0347	CCND1,CDKN1A,CFB,CTSB,DUSP1,FAS,FGF2,PLK3,PTGES,PTX3,SERPINE2,STAT5A,WASF3
NFkB (complex)	complex		Inhibited	-2.691	0.36	BAX,BDNF,BIRC5,CCNB2,CCND1,CDC25B,CDKN1A,CEBPD,CFB,CFLAR,CLCF1,CYB5R3,E2F7,FAS,FGF2,FGF5,FN1,FOXF1,FST,GADD45B,GAS6,IGFBP2,LDHA,NUP62,PEA15,PIM3,PLK1,PLK3,PTGES,PTX3,SERPINE1,SLC37A4,STAT4,STAT5A,TIMP1,TNFRSF1A,TOLLIP,WNT5A,ZFP36,ZNF71
SMARCA4	transcription regulator	0.976	Inhibited	-2.919	0.0266	AHNAK,CCNA2,CCND1,CDC25A,CDC6 (includes EG:23834),CDK2,CDKN1A,CTSB,E2F1,FHL2,FN1,IFITM1,IFITM2,IFITM3,IGFBP4,ITGA5,KIAA1279,KRT18,MFGE8,PPAP2B,RBL1,RRM2,SERPINE1,SERPINE2,SMARCA4,TAGLN,THY1,TYMS
SMAD3	transcription regulator	0	Inhibited	-3.056	0.236	CCND1,CDKN1A,COL6A3,ENG,FBLN1,FST,FSTL3,GADD45B,PCNA,SERPINE1,TAGLN,THBS1,TIMP1,TPM2,ZFP36
KDM5B	transcription regulator	0	Inhibited	-3.096	0.00284	AURKA,BRCA1,BUB1B,CCND1,CDK1,CLCF1,DLGAP5,ECT2,FBXO5,HMMR,IGFBP2,KIF2C,OIP5,PBK,SWAP70,TOP2A,TTK
HIF1A	transcription regulator	0	Inhibited	-3.176	0.0382	ABCF2,ADAMTS1,ADM,ANGPTL4,AURKA,BIRC5,BRCA1,CDKN1A,CITED2,ENG,EPAS1,FHL2,FN1,GADD45B,IGFBP2,IGFBP3,IRS2,ITGA5,KRT18,LDHA,LEP,NT5E,PLOD2,SERPINE1,SESN2,STC2,TMEM128
PGR (includes EG:18667)	ligand-dependent nuclear receptor	0	Inhibited	-3.332	2.03e-06	ADAMTS1,ADARB1,AKR1C3,ATP1B1,BCL6,BTG1,CALD1,CAPN2,CCNB2,CCND1,CD59 (includes EG:25407),CDC6 (includes EG:23834),CDK1,CDKN1A,EPAS1,GAS6,IGFBP1 (includes EG:16006),IRS2,KLF9,PCNA,PRAME,PRRX1,SRSF7,STAT1,STAT5A,TK1,TSC22D3
EPAS1	transcription regulator	-3.058	Inhibited	-3.345	0.0146	ABCF2,ACACA,ADM,ANGPTL4,CCND1,CITED2,GADD45B,GPX1 (includes EG:14775),HMGCS1,IGFBP3,IRS2,LDHA,PLIN2,PLOD2,SERPINE1,STC2,UGP2,UNG
Rb	group		Inhibited	-3.502	7.4e-17	AURKB,BIRC5,CCND1,CDC6 (includes EG:23834),CDK1,CDK2,CDKN1A,CDT1,DNMT1,DUSP10,E2F1,E2F2,ECT2,EZH2,FOXM1,HDAC1,MAD2L1,MCM3,MCM5,MCM7,PCNA,PLK1,POLD1,RBL1,RFC4,TOP2A,TYMS
RB1	transcription regulator	0	Inhibited	-3.585	1.24e-25	ASF1B,ATAD2,AURKB,BAX,BIRC5,BLM,BRCA1,CCNA2,CCND1,CDC25A,CDC25C,CDC6 (includes EG:23834),CDCA4,CDCA5,CDCA7L,CDK1,CDK2,CDKN1A,CDT1,CDX2,CENPK,CHAF1A,CITED2,DDX11/DDX12P,DNMT1,DONSON,E2F1,EPS8,EZH2,FANCA,FANCL,FAS,FBXO5,FEN1,FGF2,FN1,FOXC2,FST,HAUS1,HIST1H4A (includes others),HMGB2,LIG1,MCM10 (includes EG:307126),MCM2,MCM3,MCM4,MCM5,MCM7,MELK,ORC1 (includes EG:18392),PARP1,PCNA,PLK1,PTX3,RAD51,RAD5…
TCF3	transcription regulator	0	Inhibited	-3.853	0.0065	AURKA,BUB1 (includes EG:100307076),CCNA2,CCNB2,CDC45,CDKN1A,CHRNA5,CTSL2,ECT2,GADD45B,IFNAR1,KIF11,KIF2C,KIF4A,MAD2L1,MKI67,MSMO1,NDN,NUSAP1,PAFAH1B3,PLK4,PTGS1,RACGAP1,TOP2A,TTK,TYMS
SMARCB1	transcription regulator	0	Inhibited	-4.266	4.7e-09	ATP1B1,BTG1,CCNA2,CCND1,CDC6 (includes EG:23834),CDK1,CDKN1A,CDT1,CENPA,E2F1,FAS,HOXC8,IFITM1,IGFBP2,KIF11,KIF23,MCM10 (includes EG:307126),MCM2,MCM3,MCM4,MCM5,PLK4,PLXNB2,PPP1R3C,PRIM1,RAB36,RAD51AP1,RAD54B,RFC5,RND3,SKP2 (includes EG:27401),SLC37A4,SMC4,WASF3
CDKN2A	transcription regulator	0	Inhibited	-5.781	3.57e-26	ASF1B,ATAD2,AURKB,BAX,BIRC5,BLM,CCNA2,CCND1,CDC25A,CDC25C,CDCA4,CDCA5,CDCA7L,CDK1,CDK2,CDKN1A,CENPK,CHAF1A,CITED2,DONSON,DUSP1,E2F1,E2F2,EPS8,EZH2,FANCA,FANCL,FBL,FBXO5,FEN1,FHL2,FST,GTSE1,HAUS1,HMGB2,HOXB9,IGF2BP3,JAK2,KIFC1,MCM4,MCM5,MCM7,MELK,MKI67,PCNA,PDGFRB,PLK1,PML,PTX3,RAD51AP1,RECQL4,RFC3,RFC4,RRM1,RRM2,SERPINE1,SKP2 (includes EG:27401),TCF19,TK1,TMEM97,TMPO,TP53INP1,ZMAT3
TP53 (includes EG:22059)	transcription regulator	0	Inhibited	-7.66	3.98e-25	ACSL3,AIFM2,ANTXR1,ASF1B,ASPM,ATAD2,AURKA,AURKB,BAX,BIRC5,BRCA1,BTG1,BUB1 (includes EG:100307076),BUB1B,CCDC80,CCDC99,CCNA2,CCNB2,CCND1,CD97,CDC20,CDC25A,CDC25B,CDC25C,CDC6 (includes EG:23834),CDK1,CDK2,CDKN1A,CDKN3,CDT1,CENPF,CEP55,CFLAR,CKAP2,CKS1B,CRYAB,CSTF1,CTF1,CTSB,DGKA,DLGAP5,DNMT1,DUSP1,DUT,E2F1,E2F8,ENG,EPS8,ESPL1,EXO1 (includes EG:26909),EZH2,FAS,FEN1,FGF2,FHL2,FIGNL1,FN1,FOXM1,FSTL3,F…
Cyclin E	group			1.965	0.0159	CDC6 (includes EG:23834),CDK1,CDKN1A,RBL1
TLX1	transcription regulator	0		1.96	0.0542	CDC6 (includes EG:23834),ORC1 (includes EG:18392),PCNA,RAD51
MDM2	transcription regulator	0		1.959	0.0165	BAX,BIRC5,CCNA2,CDKN1A,E2F1,TOP2A,TSG101
HDAC2	transcription regulator	0		1.95	0.363	BRCA1,CDK2,CDKN1A,COMP,TAGLN
DACH1	transcription regulator	0		1.439	0.0102	CDC25A,CDKN1A,FGF2,FGF5,SERPINE1
E2F4	transcription regulator	0		1.391	6.29e-36	ASF1B,AURKB,BRCA1,CCNA2,CCND1,CDC25A,CDC25C,CDC6 (includes EG:23834),CDCA4,CDK1,CDK2,CDKN1A,CENPA,CENPO,CKS1B,CKS2,CSTF1,DDX11/DDX12P,DHPS,DUT,E2F1,E2F2,ECT2,EPAS1,FANCD2,FAS,FEN1,FGF7,FOXM1,HLTF,HMGB3,HMMR,KIAA0101,KIF4A,MAD2L1,MCM10 (includes EG:307126),MCM3,MCM4,MCM5,MKI67,NASP,NEK2,NFE2L1,OIP5,ORC1 (includes EG:18392),PCNA,PLK1,POLA2,POLD1,PRC1 (includes EG:233406),PRKDC,PTTG1,RAD51,RAD51AP1,…
TFDP1	transcription regulator	0		1.38	0.00336	CCND1,CDC6 (includes EG:23834),CDK1,CDKN1A,E2F1,RANBP1,RBL1
ESRRA	ligand-dependent nuclear receptor	0		1.31	0.0499	HMGB2,HMGCR,HMGCS1,MTCH2,SMARCA4
NCOA3	transcription regulator	0		1.174	2.93e-05	CCDC80,CCND1,CDC25A,CDC6 (includes EG:23834),CDK2,E2F1,FGF2,IGFBP1 (includes EG:16006),IGFBP3,IRS1,MCM7,PARD6B,PCNA,TAGLN
KLF2	transcription regulator	0		1.144	0.0263	ADM,CDKN1A,CYP1B1,EPAS1,FBLN1,FGF5,KITLG,LEPR,MVP,NQO1,PLOD2,PPAP2B,SERPINE1,STAT1,THBS1,TIMP1
MYBL2	transcription regulator	0		1.089	0.0032	BIRC5,CCNA2,CCNB2,CCND1,CDC25B,CDK1,CDK2,TOP2A
AHR	ligand-dependent nuclear receptor	0		0.916	7e-05	ADAMTS2,ARG2 (includes EG:11847),BAX,BZW2,CCNA2,CCND1,CDC25B,CDC25C,CDK1,CDK2,CDKN1A,COL6A3,CYP1B1,DCN,E2F1,E2F8,EFEMP1,FAS,FN1,GAS1 (includes EG:14451),GAS6,HECTD2,HMGCR,ITGA5,LTBP2,NNMT,NQO1,PDGFRB,PLK1,PLXNA2,RBL1,SEMA3A,SERPINE1,SLC16A5,SLC1A1,TGFBI,TGFBR2,THBS1,TK1
FOXO1 (includes EG:2308)	transcription regulator	0		0.902	1.62e-08	ACACA,ASPM,BAX,BIRC5,CAMK4,CCNB2,CCND1,CDK1,CDKN1A,CENPF,CFLAR,CITED2,CS,CTSL2,DLGAP5,FAS,GADD45B,HMGCR,IGFBP1 (includes EG:16006),IRS1,IRS2,KIF11,LEP,LTBR,MCM5,NCAPG,NDN,NEK2,NUSAP1,PBK,PNPLA2,PRC1 (includes EG:233406),SCARB1,SCD,SERPINE1,SPC25 (includes EG:100144563),SQLE,TRADD
ZNF217	transcription regulator	0		0.871	0.0334	ADM,COL8A1,IGFBP3,KCNK2,KRT18,MYCBP2,OLIG2,SEMA3A,SLC6A15,WNT5B
HDAC1	transcription regulator	1.307		0.844	0.000191	BAX,BDNF,CCNB2,CCND1,CDC25A,CDC25C,CDC6 (includes EG:23834),CDK1,CDK2,CDKN1A,E2F2,FOXM1,PLK1,RECK,RECQL4,RRM2,STRA13,TAGLN,TGFBR2,TOP2A,TYMS
NFYA	transcription regulator	0		0.5	0.000184	CCNB2,CDC25B,CDC25C,CDK1,CDKN1A,E2F1,F8,GADD45B,PDGFRB,PTTG1,RGS4,RRM2,SCD,TGFBR2,TOP2A
CCNE1	transcription regulator	0		0.447	1.95e-07	BRCA1,CAPN2,CCNA2,CDC45,CDKN1A,E2F1,MCM4,PCNA,RBL1
STAT5B	transcription regulator	0		0.259	0.0413	AHNAK,AKR1C3,BAX,BCL6,CCND1,CDKN1A,CFLAR,FAS,IGFALS,LTBR,STAT5A,TNFRSF1A,TRIM24,ZFP36
IFI16	transcription regulator	0		0.046	0.0125	BAX,CCND1,CDC25A,CDKN1A,E2F2,FAF1 (includes EG:11124),GPX1 (includes EG:14775),MGST1,PCNA,RPA3
PPARA	ligand-dependent nuclear receptor	0		0.029	4.63e-05	ACACA,ACAT2,ACSS2,AHCY,ANGPTL4,ARHGDIA,AURKA,C1S,CCNA2,CCND1,CDK1,CDK2,CDKN1A,CEBPD,CHAF1B,CS,DBI,ELOVL3,FADS1,HADH,HLA-E,HMGCR,HMGCS1,HPX,IFITM3,IGFBP1 (includes EG:16006),IGFBP2,IGFBP3,KHK,KIF20A,KIF2C,KIF4A,MAD2L1,MGST1,MKI67,MPG,MSMO1,PBLD,PCNA,PLIN2,PLK1,PRC1 (includes EG:233406),RTN4,SCARB1,SCD,SMC4,SORD,SQLE,TOP2A
KAT5	transcription regulator	0		-0.039	0.0217	CDKN1A,HSPD1,MAD2L1,MPG,NT5E,RAD54B,SRSF2
SP3	transcription regulator	0		-0.147	0.0404	ADCY4,BIRC5,CCND1,CDC25B,CDKN1A,CITED2,DUSP1,E2F1,IGFBP3,PTGS1,PTTG1,RBL1,RECK,SCARB1,SERPINE1,STAT1,TAGLN,TGFBR2,TIMP1,TXNRD1
RUNX2	transcription regulator	0		-0.204	0.0395	BIRC5,CDKN1A,CEBPD,FN1,GADD45B,MKI67,PTK2 (includes EG:14083),SERPINE1,TAGLN,TIMP1
YY1	transcription regulator	0		-0.283	5.33e-14	ALCAM,AURKA,AURKB,BDNF,BIRC5,BUB1B,CCNA2,CCNB2,CDC25C,CDC6 (includes EG:23834),CDKN1A,CENPA,CRYAB,EEF1B2,FAS,FEN1,FOXM1,HELLS,HIST1H4A (includes others),HMGB3,HMGCR,HNRNPA1,INCENP,KIF11,KIF20A,KIF23,KIF2C,MAD2L1,MCM4,MCM5,MCM7,MKI67,MPG,MXD3,NCAPD2,PCNA,PLK1,PRC1 (includes EG:233406),PSRC1,PTBP3,RAD51,RAD51AP1,RND3,RRM1,SCARB1,SRSF1,TAGLN,TGFBI,TOP2A,TP53INP1,UHRF1,UNG
JUN	transcription regulator	0		-0.321	0.00131	ACAT2,BAX,BTG1,CAPN2,CCNA2,CCND1,CDC20,CDK1,CDKN1A,CFLAR,CSTA,CXCL16,CYGB,CYP1B1,DNMT1,DUSP1,ERCC4,FAS,FGF2,GAS6,IGFBP1 (includes EG:16006),IGFBP4,LPAR1,NQO1,PARD6B,PARVA,PTGES,PTX3,RARA,SCD,SERPINE1,SRSF2,STAT1,STMN1,THBS1,TIMP1,TK1,WNT5A,ZFP36
SNAI2	transcription regulator	0		-0.368	0.0379	CCND1,DSP,FN1,KRT18,L1CAM
NRIP1	transcription regulator	0		-0.43	0.000611	ACACA,AIFM2,CCNB2,CCND1,CDC6 (includes EG:23834),CDK1,CDKN1A,COX7A1,NR2C1,PTX3,SCD,TK1
KLF5	transcription regulator	0		-0.472	0.00289	BIRC5,CCND1,CDK1,CDKN1A,CDT1,DUSP1,EPAS1,PCNA,TAGLN
Notch	group			-0.597	0.0174	ADM,BIRC5,CDKN1A,DLL3,DUSP1,FGF5,GADD45B,RUNX3
TOB1	transcription regulator	0		-0.655	0.00289	CCDC99,CCNA2,CCND1,CDK2,CDKN1A,CDT1,PHLDA3,UBE2T,WDHD1
ETS1	transcription regulator	0		-0.812	0.0138	ANPEP,BAX,BRCA1,CCND1,CDK2,CDKN1A,CITED2,EEF1D,FN1,IGF2BP3,NQO1,PARP1,PML,RUNX3,SERPINE1,SP100,SRGN,TGFBR2,THY1,TYMS
EP300	transcription regulator	0		-0.853	0.0148	BAX,BIRC5,CCND1,CDC25A,CDK2,CDKN1A,CFLAR,DUSP1,E2F1,FN1,HIST1H4A (includes others),HMGCR,LEP,MCM3,MKI67,MSH5 (includes EG:17687),PARP1,TGFBR2,TK1,UBE2C
FOS	transcription regulator	0		-0.949	0.00727	ADNP,AFF4,AKR1C3,BDNF,CADM1,CAPN2,CCNA2,CCND1,CFLAR,CLIP1,CPSF1,CSTA,CTSB,CTSL2,CXCL16,DNMT1,ELOVL3,EPS8,ERCC4,FEZ2,FGF2,FN1,GAS1 (includes EG:14451),GIT2,HAS1,HMMR,IGFBP1 (includes EG:16006),IL27,IRS2,LDHA,LRP8,LTBP2,MCM5,MGST1,NQO1,PARD6B,PCYT2,PTTG1,RARA,RNH1,SCD,SERPINE1,SERPINE2,STMN1,SWAP70,TGFBI,TIMP1,WNT5A,YWHAZ
PML	transcription regulator	-0.826		-1.043	0.00415	BAX,BIRC5,CCND1,CDK2,CDKN1A,FAS,RARA
PIAS1	transcription regulator	0		-1.119	0.0317	CCND1,CDK1,CDKN1A,TAGLN
FOXO4	transcription regulator	0		-1.247	0.000586	ACACA,BCL6,CCND1,CDKN1A,GADD45B,HMGCR,HMGCS1,IGFBP1 (includes EG:16006),SCD,SERPINE1
TWIST1	transcription regulator	0		-1.263	0.0154	BAX,CDKN1A,DCN,EZH2,FAS,FN1,FOXC2,IGFBP1 (includes EG:16006)
HDAC6	transcription regulator	0		-1.304	0.000667	BIRC5,CYP1B1,GDF6,LTBP2,SERPINE1,SRSF2,TAGLN,TGFBI
NOTCH3	transcription regulator	0		-1.338	0.0325	CDKN1A,CFLAR,PDGFRB,PTX3,TAGLN
FOXO3	transcription regulator	0		-1.37	0.00951	BIRC5,CCND1,CDKN1A,CFLAR,FOXM1,GADD45B,GPX1 (includes EG:14775),HBP1,HMGCR,IGFBP1 (includes EG:16006),IRS2,MKI67,MXD3,PLK1,TNFRSF1A,UBE2C
XBP1 (includes EG:140614)	transcription regulator	0		-1.389	0.0132	ALG2,DDOST,MCFD2,SELM,TRAM1
MEN1	transcription regulator	0		-1.402	0.000382	CCNB2,CCND1,CDKN1A,FOXC1,FOXC2,HOXC8,IGFBP2,TGFBR2
CEBPB (includes EG:1051)	transcription regulator	0		-1.426	2.16e-06	AKR1C3,ANTXR1,BDNF,CCNA2,CCNB2,CCND1,CDC25A,CDC25B,CDC25C,CDC45,CDC6 (includes EG:23834),CDKN1A,CDT1,CEBPD,DCN,DHX9,E2F1,F8,FAS,FBLN1,FHL2,FTL,GAS1 (includes EG:14451),HPX,HSPD1,IFITM3,IGFBP1 (includes EG:16006),IGFBP3,IGFBP4,IRF9,IRS1,KRT18,LEP,LEPR,MCM3,MSH5 (includes EG:17687),NFE2L1,NUPR1,PCNA,PEA15,PTGES,PTGS1,RGS4,SCARB1,SCD,SERPINE1,SQRDL,TNFRSF1A
NFATC2	transcription regulator	0		-1.457	0.0463	CCNA2,CDKN1A,CFLAR,CRYAB,DGKA,FAS,GDF5,LDHA,RAB10,STAT5A
SP1	transcription regulator	0		-1.514	0.000765	ADCY4,BAX,BDNF,BIRC5,CCNA2,CCND1,CD59 (includes EG:25407),CDC25B,CDC25C,CDK1,CDK2,CDKN1A,CEBPD,CHRNA5,CITED2,COL8A1,CRYAB,E2F1,ENG,FGF2,FN1,HAS1,HDAC1,HIST1H4A (includes others),IFITM3,IFNGR1,IGFBP1 (includes EG:16006),IGFBP3,IGFBP4,KRT18,PARP1,PDGFRB,POLD1,PTGS1,PTTG1,RANBP1,RARA,RBL1,RECK,RECQL4,SCARB1,SERPINE1,SMPD1,STAT1,STRA13,TAGLN,TGFBR2,TIMP1,TXNRD1,TYMS
EGR1	transcription regulator	0		-1.69	0.0183	BAX,CCND1,CDC20,CDKN1A,FAS,FGF2,FN1,FTL,GADD45B,HMGCR,MAP1LC3B,PTGES,SERPINE1,SQLE,TGFBR2,THBS1,TIMP1
HOXD3	transcription regulator	0		-1.705	0.000934	DSP,IGFBP3,ITGA5,SERPINE1,TAGLN,THBS1
TP73	transcription regulator	0		-1.71	0.00119	BAX,BIRC5,CDC25C,CDC42EP2,CDK1,CDKN1A,CRYAB,FAS,FEN1,FGF2,IGFBP3,IGFBP4,KLHL21,LIG1,PDGFRB,PNRC1,PRKDC,PSRC1,PTGES,STMN1,THBS1,TRIM22,TRIM32,ZMAT3
CEBPA	transcription regulator	0		-1.762	0.0325	ACACA,AKR1C3,ANPEP,ARG2 (includes EG:11847),ARHGEF5,BTG1,CDKN1A,CEBPD,E2F1,EEF1A2,F8,FOXM1,GAS1 (includes EG:14451),GGH,GLRX,HMGCR,IGFBP3,IGFBP4,IRS1,LEP,LEPR,PCNA,PLIN2,PLOD2,PPP1R3C,PTGS1,PTX3,RBL1,RUNX3,SCD,SERPINE1,TNFRSF1A,TSC22D3,UBE2I
BRCA1	transcription regulator	0.674		-1.768	1.05e-05	BAX,BIRC5,BRCA1,CCNB2,CCND1,CDC25C,CDKN1A,CYP1B1,DGKA,FAS,FEN1,FHL2,GADD45B,H3F3A/H3F3B,IFITM1,IFNAR1,MAD2L1,NEK2,PCNA,PLK1,RBL1,SERPINE2,STAT1,XPC
STAT3	transcription regulator	0		-1.873	0.0176	ADM,ANGPTL4,ARG2 (includes EG:11847),BIRC5,CCND1,CDC25A,CDK1,CDKN1A,CEBPD,CFB,CFLAR,CTF1,CTSB,DNMT1,ECT2,EME1,EPAS1,FAS,FGF2,FN1,IFITM1,IFITM2,IFITM3,IGFBP1 (includes EG:16006),IL6ST,JAK2,LTBR,PIM3,SERPINE1,SERPINE2,STAT1,THBS1,TIMP1,TRIM22,WNT5A
STAT4	transcription regulator	-1.282		-1.961	0.329	AHNAK,CDK2,KLF9,KRT18,LAMTOR3,PCGF5,PLOD2,SERPINE1,SERTAD1,SH3BP4,STC2,TLE6,ZNF524
IRF7	transcription regulator	0		-1.971	0.385	IFITM1,IFITM2,IFITM3,IL27,IRF9,JAK2,STAT1,TMBIM6,TMPO,TRIM22
CBFB	transcription regulator	0		-1.996	0.449	NEDD4,RUNX3,STAT4,TGFBR2
FOXK2	transcription regulator	0			0.0463	MCM3,SERPINE1
TCF/LEF	group				0.00664	BIRC5,CCND1,FN1
PRDM16	transcription regulator	0			0.0153	CDKN1A,SERPINE1
TIP60	complex				1e-06	BAX,CDKN1A,MCM3,MCM4,PCNA,RBL1
E2F5	transcription regulator	0			7.66e-06	AURKB,BAX,CDK1,CDKN1A,DUSP10,E2F1,PCNA,RANBP1,SERPINE1
PHB	transcription regulator	0			0.0292	E2F1,RBL1
GMNN	transcription regulator	0			0.00664	CDKN1A,CDT1,FGF2
SIN3B	transcription regulator	0			0.00882	BCL6,GADD45B,RRM2,TYMS
HINFP	transcription regulator	0			0.00664	CKS2,HIST1H4A (includes others),PRKDC
PSMD10	transcription regulator	0			0.00664	CCND1,CDK2,PCNA
NFYB	transcription regulator	0			0.000707	ARHGAP11A,CCNB2,CDC25A,CDC25C,CDK1,CENPF,DTL,EPAS1,F8,FAS,GDF6,GGPS1,H2AFJ,HIST1H4A (includes others),HMGB2,HNRNPA1,KIAA0101,PCNA,PDGFRB,PLK1,PTTG1,RAD51,RFC3,RRM2,SCARB1,SESN1,TGFBR2,TMBIM6,TOP2A,TXNDC12,TYMS,UHRF1,VPS39,ZNF524
SALL2	transcription regulator	0			0.00537	BAX,CDKN1A
SHOX	transcription regulator	0			0.0166	CDK1,CDKN1A,RBL1
SP2	transcription regulator	0			0.0204	CCND1,CDKN1A,PTGS1,SERPINE1
HBP1	transcription regulator	-0.705			0.0166	CCND1,CDKN1A,CTSB
ARNT	transcription regulator	0			0.00716	ADM,CITED2,CYP1B1,ENG,GAS1 (includes EG:14451),IRS2,KIF20A,LEP,NQO1,RANBP1,SERPINE1,UBE2C
JARID2	transcription regulator	0			0.0153	CCND1,CDK1
FOXF1	transcription regulator	1.128			0.011	FGF2,ITGA5,WNT5A
MAFF	transcription regulator	0			0.0416	ABCC3,NQO1,TXNRD1
TSC22D1	transcription regulator	-1.398			0.0463	FN1,SERPINE1
CBX5	transcription regulator	0			0.00268	BIRC5,CDC25A,CDC6 (includes EG:23834),CDKN1A
SUB1 (includes EG:10923)	transcription regulator	0			0.0463	BAX,CCND1
CDKN2B	transcription regulator	0			0.00664	DNMT1,DNMT3B,SERPINE1
RUVBL2	transcription regulator	0			9.72e-05	CCND1,MCM3,MCM4,PCNA,RBL1
TGFB1I1	transcription regulator	0			0.012	CDKN1A,FN1,KRT18,SERPINE1
KHDRBS1	transcription regulator	0			0.0292	CCND1,LEP
BRCA2	transcription regulator	0			0.00351	BAX,CDKN1A,SERPINE1
FOXD3	transcription regulator	0			0.00421	CDKN1A,EZH2,FOXM1,SKP2 (includes EG:27401)
TSG101	transcription regulator	-0.647			0.011	CDKN1A,STMN1,TSG101
CUX1	transcription regulator	0			0.0189	CCNA2,CDK2,CDKN1A,ECT2,HIST1H4A (includes others),RACGAP1,WNT5A
E2F6	transcription regulator	0			0.000302	BRCA1,CAMTA2,CDC25A,DDX11/DDX12P,DHPS,E2F1,MCM3,RAD51AP1,SERPINE1,SRSF1
TRRAP	transcription regulator	0			2.48e-05	CDKN1A,MAD2L1,MCM3,MCM4,PCNA,RBL1
CDX1	transcription regulator	0			0.0257	CCND1,HOXB8,HOXB9,RBL1
CBX3	transcription regulator	0			2.48e-05	BIRC5,CDC25A,CDK1,CDKN1A,E2F1,PLK1
YWHAB	transcription regulator	0			0.0153	CCND1,DUSP1
COPS2	transcription regulator	0			0.0153	CDKN1A,E2F1
KLF15	transcription regulator	0			0.0416	E2F1,GPR1 (includes EG:100004124),SCD
MLL	transcription regulator	0			0.0325	CDKN1A,FOXC1,FOXC2,HOXB8,HOXC8
ID4	transcription regulator	0			0.0292	BRCA1,CDKN1A
